# Supplementary material for: Anthocyanin-Rich Berry Extracts Affect SN-38-Induced Response: A Comparison of Non-Tumorigenic HCEC-1CT and HCT116 Colon Carcinoma Cells
Source: Antioxidants (Basel). 2024 Jul 15;13(7):846. doi: 10.3390/antiox13070846 (PMC11273996; doi:10.3390/antiox13070846)
Supplement: Supplementary file 1 [file antioxidants-13-00846-s001.zip]

Archive with 1 entries (1 files):
- antioxidants-3093577-supplementary.pdf
